# Supplementary material for: Copy Number Variants of Uncertain Significance by Chromosome Microarray Analysis from Consecutive Pediatric Patients: Reevaluation Following Current Guidelines and Reanalysis by Genome Sequencing
Source: Genes (Basel). 2025 Jul 24;16(8):874. doi: 10.3390/genes16080874 (PMC12385847; doi:10.3390/genes16080874)
Supplement: Supplementary file 1 [file genes-16-00874-s001.zip]

Archive with 1 entries (1 files):
- genes-3748566-supplementary.pdf
